# Supplementary material for: MicroRNA miR-263b-5p Regulates Developmental Growth and Cell Association by Suppressing Laminin A in Drosophila
Source: Biology (Basel). 2023 Aug 7;12(8):1096. doi: 10.3390/biology12081096 (PMC10451713; doi:10.3390/biology12081096)
Supplement: Supplementary file 1 [file biology-12-01096-s001.zip]

Archive with 6 entries (6 files):
- Supplementary_FigureS1.pdf
- __MACOSX/._Supplementary_FigureS1.pdf
- Supplementary_Table1.xlsx
- __MACOSX/._Supplementary_Table1.xlsx
- Supplementary_Table2.xlsx
- __MACOSX/._Supplementary_Table2.xlsx
