# Supplementary material for: MicroRNA miR-263b-5p Regulates Developmental Growth and Cell Association by Suppressing Laminin A in Drosophila
Source: Biology (Basel). 2023 Aug 7;12(8):1096. doi: 10.3390/biology12081096 (PMC10451713; doi:10.3390/biology12081096)
Supplement: Supplementary file 1 [file biology-12-01096-s001.zip › Supplementary_Table1.xlsx]

## Sheet: Table S1
	Supplementary Table S1. Sequences of the oligoncleotides used in this study
	Name	Sequence (5' to 3')
	Dm_miR-263b_overF	AAAACTAGTTGAAGAAACACGGCCAAAAG
	Dm_miR-263b_overR	AAACTCGAGTTTGGGGCTTTACTTTCCTAC
	Dm_mir-263b-5p-F	CTTGGCACTGGGAGAATTCAC
	Universal-R	AGGCAGTGGTATCAACGCAG
	miR-RT-adaptor	AGGCAGTGGTATCAACGCAGAGTACTTTTTTTTTTTTTTTTTTTTTTTTTTTTTTTTVN
	Dm_U6 snRNA-F	CAAAATCGTGAAGCGTTCCA
	Dm_rp49-F	CTGCCCACCGGATTCAAG
	Dm_rp49-R	CGATCTCGCCGCAGTAAAC
	Dm_LanA-F	ACTGATCGAATGCGCTATCA
	Dm_LanA-R	GCTTAACCTTGGGCTCCAGT
	Dm_Dg-F	GCTAACTCACCCACGGTCAT
	Dm_Dg-R	GATGCAGATGTGGTTGGTTG
	Dm_LanB2-F	GAATACCCGACCAGGGAGTT
	Dm_LanB2-R	ACGTGGCCCTGATCTTAATG
	Dm_LanA_3UTR-F	AAAACTCGAGACGAAAAACTGCCAGGAAGA
	Dm_LanA_3UTR-R	AAAGCGGCCGCTGGAATTACAAAAATGCAAGATTC
	Dm_LanA_3UTR_F(MT)	AAGGATATATAAATGTAAATGGCTTTAATAGAATGGTACCGCAGTTTGGCTTATAGTACTAGGAATATATACG
	Dm_LanA_3UTR_R(MT)	CGTATATATTCCTAGTACTATAAGCCAAACTGCGGTACCATTCTATTAAAGCCATTTACATTTATATATCCTT
	dsLanA-F	TAATACGACTCACTATAGGGAGAACGGACAGTGCTTGTGTCAG
	dsLanA-R	TAATACGACTCACTATAGGGAGAAAGAAGTGGGTGGTCAGTGG
