# Supplementary material for: MicroRNA miR-263b-5p Regulates Developmental Growth and Cell Association by Suppressing Laminin A in Drosophila
Source: Biology (Basel). 2023 Aug 7;12(8):1096. doi: 10.3390/biology12081096 (PMC10451713; doi:10.3390/biology12081096)
Supplement: Supplementary file 1 [file biology-12-01096-s001.zip › Supplementary_Table2.xlsx]

## Sheet: Table S1
	Supplementary Table S2. Potential target genes predicted by TargetScanFly
	miRNA	Target genes
	miR-263b-5p	rhea, CG45087, CG46313, pan, CG13920, Loxl2, CG9649, wor, CG6753, Task6, Dop1R1, CG2371, Tsp5D, CG9951, CG4374, Bx, Pex19, GATAe, CG6280, CG10508, qkr54B, CG31915, CG42340, ru, CanB, CG6749, CG42404, CG6903, scf, eg, CG3746, FER, CG5267, Mes2, CG30158, Spn47C, CG3955, glec, CG14153, Nep4, NK7.1, meso18E, pes, Tsp96F, CG14229, CG13506, ems, Sidpn, dpr6, CG32813, Thor, CG13117, CG8507, CG43102, CG3…
